# Supplementary material for: Integrated Transcriptomic and Un-Targeted Metabolomics Analysis Reveals Mulberry Fruit (Morus atropurpurea) in Response to Sclerotiniose Pathogen Ciboria shiraiana Infection
Source: Int J Mol Sci. 2020 Mar 5;21(5):1789. doi: 10.3390/ijms21051789 (PMC7084804; doi:10.3390/ijms21051789)
Supplement: Supplementary file 1 [file ijms-21-01789-s001.zip]

Archive with 6 entries (6 files):
- Figure S1-S7.pdf
- Table S1. Go analysis of DEGs numbers in HB1 and HB2 compared with CK..xlsx
- Table S2. Primers used for qRT-PCR..xlsx
- Table S3. Evaluation parameters of PLS-DA model..xlsx
- Table S4. Identification of differences in ion model.xlsx
- Table S5  Classification of the DEGs.xlsx
