# Supplementary material for: Integrated Transcriptomic and Un-Targeted Metabolomics Analysis Reveals Mulberry Fruit (Morus atropurpurea) in Response to Sclerotiniose Pathogen Ciboria shiraiana Infection
Source: Int J Mol Sci. 2020 Mar 5;21(5):1789. doi: 10.3390/ijms21051789 (PMC7084804; doi:10.3390/ijms21051789)
Supplement: Supplementary file 1 [file ijms-21-01789-s001.zip › Table S1. Go analysis of DEGs numbers in HB1 and HB2 compared with CK..xlsx]

## Sheet: Sheet1
Table S1. Go analysis of DEGs numbers in HB1 and HB2 compared with CK.
Level 1	Level 2	Numbers in HB1	Numbers in HB2
biological_process	metabolic process	1047	1381
biological_process	cellular process	994	1372
biological_process	biological regulation	361	482
biological_process	response to stimulus	354	424
biological_process	localization	174	245
biological_process	cellular component organization or biogenesis	150	214
biological_process	signaling	115	127
biological_process	multicellular organismal process	61	92
biological_process	developmental process	54	86
biological_process	reproduction	51	63
biological_process	reproductive process	51	62
biological_process	multi-organism process	44	47
biological_process	growth	7	12
biological_process	immune system process	4	4
biological_process	cell proliferation	3	4
biological_process	carbon utilization	2	2
biological_process	rhythmic process	2	3
biological_process	locomotion	1	1
cellular_component	membrane	1318	1704
cellular_component	membrane part	1260	1628
cellular_component	cell	797	1180
cellular_component	organelle	514	822
cellular_component	organelle part	159	260
cellular_component	extracellular region	125	120
cellular_component	macromolecular complex	118	226
cellular_component	membrane-enclosed lumen	33	40
cellular_component	cell part	12	69
cellular_component	cell junction	11	12
cellular_component	symplast	11	12
cellular_component	supramolecular complex	7	16
cellular_component	virion	3	7
cellular_component	virion part	3	7
molecular_function	catalytic activity	1913	2401
molecular_function	binding	1744	2250
molecular_function	transporter activity	197	248
molecular_function	transcription regulator activity	109	169
molecular_function	molecular function regulator	72	73
molecular_function	antioxidant activity	44	50
molecular_function	signal transducer activity	28	34
molecular_function	molecular transducer activity	18	21
molecular_function	nutrient reservoir activity	13	18
molecular_function	structural molecule activity	11	48
molecular_function	molecular carrier activity	2	2
