# Supplementary material for: Integrated Transcriptomic and Un-Targeted Metabolomics Analysis Reveals Mulberry Fruit (Morus atropurpurea) in Response to Sclerotiniose Pathogen Ciboria shiraiana Infection
Source: Int J Mol Sci. 2020 Mar 5;21(5):1789. doi: 10.3390/ijms21051789 (PMC7084804; doi:10.3390/ijms21051789)
Supplement: Supplementary file 1 [file ijms-21-01789-s001.zip › Table S2. Primers used for qRT-PCR..xlsx]

## Sheet: Sheet1
Table S2. Primers used for qRT-PCR.
Gene ID	Gene annotation	Primer sequence (5'-3')
21394160	PREDICTED: Morus notabilis probable protein phosphatase 2C 6, mRNA	F:	TGAGCTGGGGCTTTACTTCG
		R:	TTCTAGAACCCGGAGCCGTA
21394524	PREDICTED:Morus notabilis trans-cinnamate 4-monooxygenase, mRNA	F:	GCACGCAAGTTTGGTGACAT
		R:	TTGCCCGTGAAGATGTCGAA
21403698	PREDICTED: Morus notabilis aldehyde dehydrogenase family 2 member C4 , mRNA	F:	GCTGATATTCCTGGAGGGGC
		R:	ATGTGTAGGCCTGAAGCTCG
21386105	PREDICTED: Morus notabilis protein TIFY 10A, Mrna	F:	GAGCCAGAAAGGGCACAGAT
		R:	TCGATTGGGCTCTTAGCGAC
21385677	PREDICTED: Morus notabilis histidine-containing phosphotransfer protein 1, mRNA	F:	AGCAACCCGGATTTTGTTGT
		R:	TCTGCTGATCCAAGGATGTGG
21405124	PREDICTED: Morus notabilis leucoanthocyanidin reductase, mRNA	F:	GAGTTTGGGCACGACGTAGA
		R:	CCTGCCTTCTCGGTTTCTGT
	Morus notabilis actin	F:	GAGCAAGGAGATCACAGCCC
		R:	CCAGACTCGTCGTACTCGC
