# Supplementary material for: Integrated Transcriptomic and Un-Targeted Metabolomics Analysis Reveals Mulberry Fruit (Morus atropurpurea) in Response to Sclerotiniose Pathogen Ciboria shiraiana Infection
Source: Int J Mol Sci. 2020 Mar 5;21(5):1789. doi: 10.3390/ijms21051789 (PMC7084804; doi:10.3390/ijms21051789)
Supplement: Supplementary file 1 [file ijms-21-01789-s001.zip › Table S3. Evaluation parameters of PLS-DA model..xlsx]

## Sheet: Sheet1
Table S3. Evaluation parameters of PLS-DA model.
mode	group	R2	Q2	pvalue(R2)	pvalue(Q2)
pos	HB1_CK	0.9979	0.9391	0	0
pos	HB2_CK	0.9979	0.9801	0	0
neg	HB1_CK	0.9972	0.9332	0	0
neg	HB2_CK	0.9988	0.9858	0	0
