# Supplementary material for: Integrated Transcriptomic and Un-Targeted Metabolomics Analysis Reveals Mulberry Fruit (Morus atropurpurea) in Response to Sclerotiniose Pathogen Ciboria shiraiana Infection
Source: Int J Mol Sci. 2020 Mar 5;21(5):1789. doi: 10.3390/ijms21051789 (PMC7084804; doi:10.3390/ijms21051789)
Supplement: Supplementary file 1 [file ijms-21-01789-s001.zip › Table S4. Identification of differences in ion model.xlsx]

## Sheet: Sheet1
Table S4. Identification of differences in ion model
mode	group	diff ion number	up(MS)	down(MS)	up(MS2)	down(MS2)
pos	HB1_CK	1799	722	439	424	275
pos	HB2_CK	2238	829	550	473	347
neg	HB1_CK	1642	474	243	270	134
neg	HB2_CK	2322	575	404	337	236
