# Supplementary material for: Integrated Transcriptomic and Un-Targeted Metabolomics Analysis Reveals Mulberry Fruit (Morus atropurpurea) in Response to Sclerotiniose Pathogen Ciboria shiraiana Infection
Source: Int J Mol Sci. 2020 Mar 5;21(5):1789. doi: 10.3390/ijms21051789 (PMC7084804; doi:10.3390/ijms21051789)
Supplement: Supplementary file 1 [file ijms-21-01789-s001.zip › Table S5 Classification of the DEGs.xlsx]

## Sheet: sheet 1
Table S5. Classification of the DEGs identified from HB1 and HB2 compared with CK in phenylpropanoid biosynthesis pathway.
enzyme encoded ID	gene_id	gene_id_alias	gene_transcript_id	desc_nr	custom_str_Description	diffexp_log2fc_CK-vs-HB1	diffexp_degseq_qvalue_CK-vs-HB1	diffexp_pvalue_CK-vs-HB1	diffexp_log2fc_CK-vs-HB2	diffexp_degseq_qvalue_CK-vs-HB2	diffexp_pvalue_CK-vs-HB2
4.3.1.24	21407114	21407114	XM_010109217.1	ADI40166.1|2.2e-289|phenylalanine ammonia-lyase [Morus alba]	PREDICTED: Morus notabilis phenylalanine ammonia-lyase (LOC21407114), mRNA	0.519523	2.8155e-152	1.75238e-152	0.34185	2.3526e-51	3.8149e-51
4.3.1.24	21409963	21409963	XM_010091807.1	XP_010090109.1|0.0e+00|Phenylalanine ammonia-lyase [Morus notabilis]	PREDICTED: Morus notabilis phenylalanine ammonia-lyase (LOC21409963), mRNA	1.94803	0	0	1.19854	2.00083e-161	1.52111e-161
4.3.1.24	21407113	21407113	XM_010109216.1	XP_011041026.1|0.0e+00|PREDICTED: phenylalanine ammonia-lyase G2B-like isoform X1 [Populus euphratica]	PREDICTED: Morus notabilis phenylalanine ammonia-lyase 1 (LOC21407113), transcript variant X2, mRNA	1.1764	7.59197e-85	7.24043e-85	0.00201246	0.150337	0.980516
4.3.1.24	21407115	21407115	XM_010109218.1	AID16077.1|0.0e+00|phenylalanine ammonium lyase [Morus alba]	PREDICTED: Morus notabilis phenylalanine ammonia-lyase 1 (LOC21407115), mRNA	0.817344	0	0	0.207444	3.62227e-28	7.96632e-28
1.1.1.318	21391685	21391685	XM_010097615.1	XP_010095917.1|2.6e-184|hypothetical protein L484_008314 [Morus notabilis]	PREDICTED: Morus notabilis eugenol synthase 1 (LOC21391685), mRNA	0.905755	1.0081e-42	1.47029e-42	-0.487493	6.13671e-08	2.20222e-07
1.1.1.318	21391683	21391683	XM_010097613.1	XP_010095915.1|2.6e-181|hypothetical protein L484_008312 [Morus notabilis]	PREDICTED: Morus notabilis eugenol synthase 1 (LOC21391683), mRNA	-0.694277	5.71805e-49	7.73715e-49	-0.493598	1.35704e-22	3.29021e-22
1.1.1.318	21391684	21391684	XM_010097614.1	XP_010095916.1|1.9e-196|hypothetical protein L484_008313 [Morus notabilis]	PREDICTED: Morus notabilis eugenol synthase 1 (LOC21391684), mRNA	0.73934	1.83974e-104	1.51859e-104	0.82452	1.50451e-107	1.54315e-107
1.1.1.195	21409656	21409656	XM_010097985.1	XP_018828961.1|1.1e-180|PREDICTED: cinnamyl alcohol dehydrogenase 1-like [Juglans regia]	PREDICTED: Morus notabilis cinnamyl alcohol dehydrogenase 1 (LOC21409656), mRNA	1.0287	2.15467e-81	2.10937e-81	0.243092	9.75271e-05	0.00041165
1.1.1.195	21409658	21409658	XM_010097987.1	XP_018828961.1|1.1e-180|PREDICTED: cinnamyl alcohol dehydrogenase 1-like [Juglans regia]	PREDICTED: Morus notabilis cinnamyl alcohol dehydrogenase 1 (LOC21409658), mRNA	0.315507	1.20309e-109	9.61701e-110	0.535382	1.2226e-270	6.08461e-271
1.2.1.44	21396683	21396683	XM_010093891.1	XP_010092193.1|9.0e-196|Bifunctional dihydroflavonol 4-reductase/flavanone 4-reductase [Morus notabilis]	PREDICTED: Morus notabilis cinnamoyl-CoA reductase 1 (LOC21396683), mRNA	0.116949	2.04395e-13	5.17024e-13	-0.645508	7.18377e-215	4.38238e-215
1.2.1.44	21398414	21398414	XM_010104060.1	XP_010102364.1|4.1e-161|hypothetical protein L484_015313 [Morus notabilis]	PREDICTED: Morus notabilis cinnamoyl-CoA reductase 1 (LOC21398414), transcript variant X2, mRNA	1.11317	0	0	1.42692	0	0
1.2.1.44	21398415	21398415	XM_010104061.1	XP_010102364.1|2.2e-162|hypothetical protein L484_015313 [Morus notabilis]	PREDICTED: Morus notabilis cinnamoyl-CoA reductase 1 (LOC21398415), mRNA	0.956388	3.09301e-92	2.78189e-92	1.38994	6.51604e-180	4.59237e-180
1.2.1.44	21398416	21398416	XM_010104062.1	XP_010102363.1|2.2e-162|hypothetical protein L484_015312 [Morus notabilis]	PREDICTED: Morus notabilis cinnamoyl-CoA reductase 1 (LOC21398416), mRNA	0.54764	1.06067e-23	2.09141e-23	1.04066	1.79275e-76	2.3064e-76
1.2.1.44	21398417	21398417	XM_010104063.1	XP_010102363.1|4.7e-157|hypothetical protein L484_015312 [Morus notabilis]	PREDICTED: Morus notabilis cinnamoyl-CoA reductase 1 (LOC21398417), mRNA	0.254903	2.07682e-29	3.67505e-29	0.364211	1.07452e-48	1.79704e-48
1.2.1.44	21399536	21399536	XM_010090402.1	XP_010088704.1|2.1e-186|hypothetical protein L484_016490 [Morus notabilis]	PREDICTED: Morus notabilis cinnamoyl-CoA reductase 1 (LOC21399536), mRNA	0.103814	0.0367736	0.184259	0.536891	1.03908e-11	3.25252e-11
3.2.1.21	21401355	21401355	XM_010089057.1	XP_010087359.1|0.0e+00|Beta-glucosidase 12 [Morus notabilis]	PREDICTED: Morus notabilis beta-glucosidase 12 (LOC21401355), transcript variant X2, mRNA	-1.08024	4.19853e-133	2.91594e-133	-0.691982	1.21878e-51	1.96754e-51
3.2.1.21	21385981	21385981	XM_010097572.1	XP_010095874.1|1.1e-232|Beta-glucosidase 17 [Morus notabilis]	PREDICTED: Morus notabilis beta-glucosidase 17 (LOC21385981), partial mRNA	-2.53826	0	0	-3.95889	0	0
3.2.1.21	21402010	21402010	XM_010107060.1	XP_010105362.1|2.2e-296|Beta-glucosidase 11 [Morus notabilis]	PREDICTED: Morus notabilis beta-glucosidase 3 (LOC21402010), mRNA	-1.33999	2.33861e-125	1.70448e-125	-1.58275	3.2817e-129	2.93849e-129
1.11.1.7	21385542	21385542	XM_010105049.1	XP_010103351.1|2.6e-198|Peroxidase 12 [Morus notabilis]	PREDICTED: Morus notabilis peroxidase 12 (LOC21385542), mRNA	-0.633289	0	0	-1.90655	0	0
1.11.1.7	21402709	21402709	XM_010107974.1	XP_010106276.1|3.7e-186|Peroxidase 17 [Morus notabilis]	PREDICTED: Morus notabilis peroxidase 17 (LOC21402709), mRNA	-1.43799	0	0	-0.649251	3.02865e-144	2.51157e-144
1.11.1.7	21407160	21407160	XM_010109263.1	XP_010107565.1|5.1e-188|Peroxidase 21 [Morus notabilis]	PREDICTED: Morus notabilis peroxidase 21 (LOC21407160), mRNA	-1.01445	1.54414e-90	1.40567e-90	-0.257109	4.8012e-08	1.71436e-07
1.11.1.7	21387029	21387029	XM_010102627.1	XP_010100929.1|1.3e-194|Peroxidase 63 [Morus notabilis]	PREDICTED: Morus notabilis peroxidase 31 (LOC21387029), mRNA	1.00702	4.53149e-93	4.05638e-93	-1.02361	1.39994e-39	2.61584e-39
1.11.1.7	21385792	21385792	XM_010088864.1	XP_010087166.1|2.4e-185|Peroxidase 4 [Morus notabilis]	PREDICTED: Morus notabilis peroxidase 4 (LOC21385792), mRNA	-0.354019	4.94049e-26	9.28016e-26	0.498987	1.66577e-53	2.63957e-53
1.11.1.7	21396696	21396696	XM_010093904.1	XP_010092206.1|1.7e-191|Peroxidase 42 [Morus notabilis]	PREDICTED: Morus notabilis peroxidase 42 (LOC21396696), mRNA	0.890045	0	0	0.0895457	4.32739e-52	6.94593e-52
1.11.1.7	21385871	21385871	XM_010113638.1	XP_010111940.1|4.1e-185|Peroxidase 45 [Morus notabilis]	PREDICTED: Morus notabilis peroxidase 45 (LOC21385871), mRNA	0.935376	5.2166e-47	7.2252e-47	0.302977	4.44144e-05	0.000183388
1.11.1.7	21394066	21394066	XM_010114074.1	XP_010112376.1|9.8e-187|Peroxidase 55 [Morus notabilis]	PREDICTED: Morus notabilis peroxidase 55 (LOC21394066), mRNA	1.10188	1.45811e-36	2.3121e-36	1.27737	9.91954e-42	1.80737e-41
1.11.1.7	21396430	21396430	XM_010111610.1	XP_010109912.1|1.9e-190|Peroxidase 72 [Morus notabilis]	PREDICTED: Morus notabilis peroxidase 72 (LOC21396430), mRNA	-1.81118	0	0	-4.39019	0	0
1.11.1.7	21401444	21401444	XM_010111516.1	AAL85344.1|3.9e-146|peroxidase [Ficus carica]	PREDICTED: Morus notabilis peroxidase A2 (LOC21401444), mRNA	1.595	0	0	2.17118	0	0
2.1.1.68	21387006	21387006	XM_010091613.1	XP_010089915.1|2.4e-84|Caffeic acid 3-O-methyltransferase [Morus notabilis]	PREDICTED: Morus notabilis caffeic acid 3-O-methyltransferase (LOC21387006), mRNA	-0.859311	6.98007e-68	7.76015e-68	-1.80293	7.31976e-170	5.35968e-170
2.1.1.68	21396224	21396224	XM_010113910.1	XP_010112212.1|5.1e-216|Caffeic acid 3-O-methyltransferase [Morus notabilis]	PREDICTED: Morus notabilis caffeic acid 3-O-methyltransferase (LOC21396224), mRNA	1.00081	6.03999e-83	5.84549e-83	2.30528	0	0
2.1.1.68	21405422	21405422	XM_010100543.1	XP_010098845.1|5.4e-207|Caffeic acid 3-O-methyltransferase [Morus notabilis]	PREDICTED: Morus notabilis caffeic acid 3-O-methyltransferase (LOC21405422), mRNA	0.339566	1.65166e-09	4.75982e-09	-0.207365	0.000791176	0.00355382
2.1.1.68	21406195	21406195	XM_010102363.1	XP_010100665.1|1.1e-210|Anthranilate N-methyltransferase [Morus notabilis]	PREDICTED: Morus notabilis caffeic acid 3-O-methyltransferase (LOC21406195), mRNA	0.041835	0.0699217	0.372791	0.701567	3.35832e-51	5.45545e-51
6.2.1.12	21384962	21384962	XM_010093797.1	ACM69363.1|3.9e-265|4-coumarate:CoA ligase [Humulus lupulus]	PREDICTED: Morus notabilis 4-coumarate--CoA ligase 1 (LOC21384962), mRNA	-1.06009	9.11922e-114	7.10996e-114	-2.31675	2.45967e-279	1.19358e-279
6.2.1.12	21389140	21389140	XM_010101652.1	AGA17918.1|7.1e-266|CCL1 [Humulus lupulus]	PREDICTED: Morus notabilis 4-coumarate--CoA ligase 2 (LOC21389140), mRNA	0.382834	2.22762e-52	2.88736e-52	-0.320621	2.1404e-24	5.00653e-24
6.2.1.12	21402620	21402620	XM_010089179.1	XP_010087481.1|0.0e+00|4-coumarate--CoA ligase 2 [Morus notabilis]	PREDICTED: Morus notabilis 4-coumarate--CoA ligase 2 (LOC21402620), mRNA	0.443181	4.45553e-156	2.72097e-156	0.457502	1.05415e-134	9.14975e-135
6.2.1.12	21386277	21386277	XM_010103319.1	XP_010101621.1|0.0e+00|4-coumarate--CoA ligase-like 7 [Morus notabilis]	PREDICTED: Morus notabilis 4-coumarate--CoA ligase-like 7 (LOC21386277), transcript variant X2, misc_RNA	1.64839	3.47525e-193	1.80143e-193	0.598491	2.99057e-16	8.27702e-16
6.2.1.12	21403500	21403500	XM_010113516.1	XP_010111818.1|0.0e+00|4-coumarate--CoA ligase-like 7 [Morus notabilis]	PREDICTED: Morus notabilis 4-coumarate--CoA ligase-like 7 (LOC21403500), mRNA	0.754821	2.31954e-258	9.25837e-259	0.456442	3.93521e-70	5.33322e-70
6.2.1.12	21407615	21407615	XM_010096295.1	XP_010094597.1|0.0e+00|4-coumarate--CoA ligase-like 5 [Morus notabilis]	PREDICTED: Morus notabilis 4-coumarate--CoA ligase-like 5 (LOC21407615), mRNA	-1.95477	0	0	-1.96569	0	0
6.2.1.12	21384166	21384166	XM_010106939.1	XP_010105241.1|5.1e-310|4-coumarate--CoA ligase-like 9 [Morus notabilis]	PREDICTED: Morus notabilis 4-coumarate--CoA ligase-like 9 (LOC21384166), mRNA	-0.794422	2.218e-56	2.76216e-56	-1.34399	2.58262e-105	2.68253e-105
F5H	21409371	21409371	XM_010115092.1	XP_010113394.1|1.8e-293|Cytochrome P450 84A1 [Morus notabilis]	PREDICTED: Morus notabilis cytochrome P450 84A1 (LOC21409371), mRNA	2.10926	0	0	2.34646	0	0
